# Supplementary material for: Relaxor-Ferroelectric Films for Dielectric Tunable Applications: Effect of Film Thickness and Applied Electric Field
Source: Materials (Basel). 2021 Oct 27;14(21):6448. doi: 10.3390/ma14216448 (PMC8585368; doi:10.3390/ma14216448)
Supplement: Supplementary file 1 [file materials-14-06448-s001.zip]

Archive with 1 entries (1 files):
- materials-1421962-supplementary.pdf
